# Supplementary material for: Conservation in the Iron Responsive Element Family
Source: Genes (Basel). 2021 Aug 30;12(9):1365. doi: 10.3390/genes12091365 (PMC8466369; doi:10.3390/genes12091365)
Supplement: Supplementary file 1 [file genes-12-01365-s001.zip]

Archive with 3 entries (3 files):
- genes-1344373-supplementary.pdf
- Volz_Table_S1.xlsx
- Volz_Table_S2.xlsx
