# Supplementary material for: Conservation in the Iron Responsive Element Family
Source: Genes (Basel). 2021 Aug 30;12(9):1365. doi: 10.3390/genes12091365 (PMC8466369; doi:10.3390/genes12091365)
Supplement: Supplementary file 1 [file genes-12-01365-s001.zip › Volz_Table_S1.xlsx]

## Sheet: Sheet1
Gene Access.Ver	Range	Organism	Gene Symbol	Sequence	Location	SIREs Quality	Infernal Score	Ref
NM_002032.3	29-63	Homo sapiens	FTH1	GGGUUUCCuGCUUCAACAGUGCUU.GGACGGAACCC	5'	High	31.2	1-5
NM_131585.1	3-37	Danio rerio	FTH1	AGGUUACCuGCUUCAACAGUGCUU.GAACGGCAACC	5'	High	29.1
NM_205086.1	29-63	Gallus gallus	FTH1	CGGGUUCCuGCGUCAACAGUGCUU.GGACGGAACCG	5'	High	28
NM_010239.2	83-117	Mus musculus	FTH1	CGGUUUCCuGCUUCAACAGUGCUU.GAACGGAACCC	5'	High	33.8
NM_001172847.1	2-36	Cavia porcellus	FTH1	CGGUCUCCuGCUUCAACAGUGCUU.GGACGGAGCCC	5'	High	32.4
NM_000146.4	23-57	Homo sapiens	FTL	CUGUCUCUuGCUUCAACAGUGUUU.GCACGGAACAG	5'	High	22.9	1, 3-5
NM_010240.2	76-110	Mus musculus	FTL	CUGUGUCUuGCUUCAACAGUGUUU.GAACGGAACAG	5'	High	30.4
NM_022500.4	28-62	Rattus norvegicus	FTL	CUGUAUCUuGCUUCAACAGUGUUU.GGACGGAACAG	5'	High	29.7
NM_174792.4	79-113	Bos taurus	FTL	CUGUCUCUuGCUUCAACAGUGCUU.GGACGGAACAG	5'	High	30.7
NM_001128148.3	3286-3319	Homo sapiens	TFRC b	UAUAAUUA.UCGGAAGCAGUGCCU.UCCAUAAUUAU	5'	High	32.1	6
NM_001128148.3	3690-3723	Homo sapiens	TFRC c	ACACAUUA.UCGGGAGCAGUGUCU.UCCAUAAUGUA	5'	High	30.4
NM_001128148.3	3755-3788	Homo sapiens	TFRC d	UGUCUGUA.UCGGAGACAGUGAUC.UCCAUAUGUUA	5'	High	30.7
NM_011638.4	3336-3369	Mus musculus	TFRC b	GAUAAUUA.UCGGAAGCAGUGCCU.UCCAUAAUUAU	5'	High	30.7
NM_011638.4	3715-3748	Mus musculus	TFRC c	UCACAUUA.UCGGGAGCAGUGUCU.UCCAUAAUGCA	5'	High	31.6
NM_011638.4	3780-3813	Mus musculus	TFRC d	UGUCUAUA.UCGGAGACAGUGAUC.UCCAUAUGUUA	5'	High	32.5
NM_000032.5	6-39	Homo sapiens	ALAS2	UCAUUCGU.UCGUCCUCAGUGCAG.GGCAACAGGAC	5'	High	27.2	7-9
XM_002125731.4	53-86	Ciona intestinalis	ALAS2	CUACUAGU.UCGUCCUCAGUGAAG.GGCAAUUGUCA	5'	High	29.4
NM_131682.2	1-31	Danio rerio	ALAS2	GAAGU.UCGUCCUCAGUGCAG.GUCAACAGCTG	5'	High	17.9
NM_001035103.2	7-40	Bos taurus	ALAS2	UCGUUCGU.UCGUCCUCAGUGCAG.GGCAACAGAAC	5'	High	28.6
NM_057753.5	78-111	Drosophila melanogaster	SDHB	CGAUAAUU.GCAAACGCAGUGCCG.UUUCAAUUGCA	5'	High	32.1	10-11
XM_002004955.3	96-129	Drosophila mojavensis	SDHB	AACAAAUU.GCAAACGCAGUGACG.UUUCAAUUUCA	5'	High	26.6
NM_001098.3	5-38	Homo sapiens	ACO2	CGACCUCA.UCUUUGUCAGUGCAC.AAAAUGGCGCC	5'-CDS	High	28.9	12-13
XM_844073.5	73-106	Canis lupus familiaris	ACO2	CGACUUCA.UCUUUGUCAGUGCAC.AAAAUGGCGCC	5'-CDS	High	29
XM_009859766.3	145-178	Ciona intestinalis	ACO2	UUGGGUCA.UCUUUGUCAGUGAAC.AAAAUGGCAUC	5'-CDS	High	29.3
NM_014585.6	95-128	Homo sapiens	FPN1 (SLC40A1)	UUCCAACU.UCAGCUACAGUGUUA.GCUAAGUUUGG	5'	High	34.5	14-17
NM_131629.1	78-111	Danio rerio	FPN1 (SLC40A1)	CUCCGACU.UCAGCUACAGUGAUA.GCUAAGUUUGG	5'	High	32.1
NM_001012913.1	102-135	Gallus gallus	FPN1 (SLC40A1)	UUCCGACU.UCAGCUACAGUGCUA.GCUAAGUCGGG	5'	High	32.1
NM_001174125.2	1815-1849	Homo sapiens	DMT1 (SLC11A2)	GGUAGCCA.UCAGAGCCAGUGUGUuUCUAUGGUUUA	3'	Medium	28.2	18
XM_004400823.1	1843-1877	Odobenus rosmarus divergens	DMT1 (SLC11A2)	UAUAGCCA.UCAGAGCCAGUGUGUuUCUGUGGUUUA	3'	Low	24.8
XM_013508458.1	1401-1435	Chinchilla lanigera	DMT1 (SLC11A2)	GGUAGCCG.UCAGAGCCAGUGCGUuUCUAUGGUUUA	3'	High	25.6
NM_003672.4	2534-2567	Homo sapiens	CDC14A	UUAUAUUU.ACAUGUACAGUGUUA.CAUUAUAUAUG	3'	High	31.1	19
XM_003585862.5	2189-2222	Bos taurus	CDC14A	UUACAUUU.ACAUGUACAGUGUUA.CAUUAUGUAUG	3'	High	29.1
NM_001134856.1	2627-2660	Rattus norvegicus	CDC14A	CUGCAUUU.ACAUGUACAGUGUUA.CAUUAUAUAUG	3'	High	31.7
NM_001430.5	70-104	Homo sapiens	EPAS1 (HIF2a)	CCGUACAA.UCCUCGGCAGUGUCCuGAGACUGUAUG	5'	High	31.8	20
NM_001005647.1	98-132	Xenopus tropicalis	EPAS1 (HIF2a)	CUGUACAA.UCCUCAGCAGUGCCCuGAGACUGUAUA	5'	High	31
XM_011603052.1	146-180	Takifugu rubripes	EPAS1 (HIF2a)	CUGUACAA.UCCUCGGCAGUGUUCuGAGACUGUACG	5'	Medium	31.2
XM_006007491.2	101-135	Latimeria chalumnae	EPAS1 (HIF2a)	CUGUACAA.UCCUCGGCAGUGUUCuGAGACUGUAUA	5'	Medium	31.5
NM_001039806.2	112-146	Danio rerio	EPAS1 (HIF2a)	CUGUACAA.UCCUCAGCAGUGUUCuGAGACUGUACA	5'	Medium	28.8
				* *****
