# Supplementary material for: Conservation in the Iron Responsive Element Family
Source: Genes (Basel). 2021 Aug 30;12(9):1365. doi: 10.3390/genes12091365 (PMC8466369; doi:10.3390/genes12091365)
Supplement: Supplementary file 1 [file genes-12-01365-s001.zip › Volz_Table_S2.xlsx]

## Sheet: Sheet1
Gene Access.Ver	Range	Organism	Gene Symbol	Sequence b	Location	SIREs Quality	Infernal Score	Ref
NM_001063.4	1-33	Homo sapiens	TF (transferrin)	ACAGAAGCGAGUCCGACUGUGCUCGCUGCUCAG	5'	—	—	1
S57264.1	788-822	Gallus gallus	ALAS-E	CCAGUGCGUUCGUCCUCAGGGCGGGGCAACGGCAC	3'	Low	—	2
NM_013116.2	500-534	Rattus norvegicus	TSHb	AAUGCAAUCUGGUUAAAUGUGUUUACCUGGAAUAG	3'	—	—	3
M29730.1	244-278	Escherichia coli	FepB (ferrienterobactin)	UGCCCCCUCUCCCUUCCAGGGUGAGGGCUCGGGUG	CDS?	Low	—	4
M30785.2	1260-1294	Escherichia coli	HemA (ALAS)	AUUGAUCUUACGCAUCCUGUAUGAUGCAAGCAGAC	5'	—	—	4
J01611.1	2644-2678	Escherichia coli	FrdB (fumarate reductase)	CACCGCAUAGCGCAUUCUAUGAAGUGCCUUAUGAC	neg str	—	—	4
NC_000964.2	3913300-3913334	Bacilllus subtilis	qoxD	AGCAAAAAACCCUCUUCAGUGGAAGAGGGUUUUUU	neg str; 3'	Medium; Low	—	4
NC_000964.3	182348-182382	Bacilllus subtilis	feuA	ACAUACAAAACUAAUUCAGAGUAGGUUUUUGUGUC	CDS	—	—	5
NM_010403.2	1912-1946	Mus musculus	hao1	CAUUUAUAGUCACAUUCAGUGUAAAGUACAUAUUU	3'	Medium; Low	16.2	5
NM_005006.6	59-93	Homo sapiens	NDUFS1	CUCCAGGCCCGGCUGACAGAGUUAGCCGAGGCCGC	5'	—	—	6
NM_014117.3	58-92	Homo sapiens	PRO0149 (C16ORF72)	UCAGCGGCGGCGGCGGCAGUGGGGAGGCCGCAGCG	5'	—	—	7
AF059611.1	94-128	Homo sapiens	NRPb/ENC-1	CCUUCCGCGGCGCCUGCAGUGGCAGGCUUGCUCUG	5'	—	11.1	7
NM_001079802.2	4538-4572	Homo sapiens	fukutin/FCMD	AACACAGUAUCUUUAACAGUGCUUGAGAUGCUUAA	3'	Medium; Low	18.3	7, 8
NM_000484.4	70-104	Homo sapiens	APP	GCGGUGGCGGCGCGGGCAGAGCAAGGACGCGGCGG	5'	—	—	9
LR131493.1	505294-505328	Plasmodium falciparum	PfIRE1	AUAUGUCCAACUUAUAAAGUUAUAUAAUUAUUAAU	3'	Low	—	10
LR131481.1	390177-390211	Plasmodium falciparum	PfIRE2	ACAACGUGUUCUUGUUAAGUUGAACAAAAAAUAUG	5'	High	—	10
LR131482.1	187714-187748	Plasmodium falciparum	PfIRE3	UUUAUUUAUUCUUAAUGAGUCUAUUAAAAAAACAA	neg str	—	—	10
X90566.1	6-40	Pacifastacus leniusculus	Ferritin	AGACGCUCCGGGUCGCCAGUGUGUGAACGAGCUCC	5'	—	13	11
XM_027373946.1	214-248	Penaeus vannamei	Ferritin	GAGUGCUCCGGGUCACCAGUGUGUGGACGAGUACC	5'	—	14.2	12
DQ207752.1	17-51	Periserrula leucophryna	Ferritin	CUGUAUCUUGGGACGUCAGUGUGCGUACGGAUCGG	5'	—	12.3	13
NM_014826.5	7009-7043	Homo sapiens	CDC42BPA (MRCKa)	CUGUAGAAAACACUUGCAGAGCCAGGUUUUGCUGG	3'	Medium; Medium	—	14
NM_079217.3	213-247	Drosophila melanogaster	S6K	CGUUGUGCGUGCGUCGCAGUGUUGGUGCGUGUGCC	5'	—	—	15
NG_029489.1	108892-108926	Homo sapiens	BRF1	GGGGCAGGGGCCGGUGCAGAGCCACUGUCUGUGUU	3'	Medium	—	15
AK091913.1	1929-1963	Homo sapiens	FLJ34594	AAGGAGCUCCCUGACCCAGAGAGGUUAAGGGUUUG	3'	Medium; Low	—	15
AK126633.1	3183-3217	Homo sapiens	FLJ44675	UGUGAAGAUUCUUUGGCAGUGUCCAAGAAUUAUCU	3'	Medium; Low	20.0	15
NM_000345.4	182-216	Homo sapiens	SNCA	AGUGGCCAUUCGACGACAGUGUGGUGUAAAGGAAU	5'	—	—	16-18
NC_000962.3	4403226-4403260	Mycobacterium tuberculosis	trxC	UGCGCUGUGGCGACCGCAGUGCGGCCGUCACCGAG	3'	—	—	19
NC_000962.3	3023462-3023496	Mycobacterium tuberculosis	ideR	GGUAUGCCCGCCGCGCCAGCGGCGGGCAUACCGCU	5'	—	—	19
AY679763.1	2722-2756	Trichomonas vaginalis	cp4	UACACAUGUUCGUUCAGGCACAUGAGCAGAAAGCC	neg; CDS	—	—	20
AY371180.1	761-795	Trichomonas vaginalis	cp12	UUUAAACGUAUUUAAUUGAUUGCGAAAUUUCUUUU	3'	—	—	21
NM_016633.4	454-488	Homo sapiens	AHSP	ACACCUCAAUAAAGACCAGUGCUGGUUUUGUUGGA	3'	—	—	22
XM_017024763.1	1038-1072	Homo sapiens	PHB	GCUCCUCCAGCUGCCCCAGUGAGGGCCCACCCUGC	CDS; 3'	High	11.9	23
NM_005329.2	3307-3341	Homo sapiens	HAS3	CUGUUCUCAGCGUUUUGAGUUUAAAACCUGGGAUC	3'	—	—	8
NM_001313893.1	2543-2577	Homo sapiens	HMGB1	UUGUUGACAUUAGUCUCAGUGAAGACUAUGAAAAU	3'	—	16.0	8
NM_198560.3	4510-4544	Homo sapiens	LHFPL4	ACCUUUCUCCAGCUUCCAGUGUGAACUGAGAAAGA	3'	—	—	8
NM_012214.3	2513-2547	Homo sapiens	MGAT4A	UGCCAUUUUUCAAAUGCACUGCCAUUUAAGAUUGA	3'	—	—	8
NM_001197026.2	6823-6857	Homo sapiens	PLEKHA8	UUAAUCACUUCUGUUCCAGAGUGAACAAAUGUUUU	3'	Medium	—	8
NM_000551.4	806-840	Homo sapiens	VHL	CAAAGUGUCUCAUUCUCAGAGUAAAAUAGGCACCA	3'	High	—	8
NM_006870.4	238-272	Homo sapiens	DSTN	CUGUCAUUUUUUGUCUCAGUGCAGACAAAAAGUGC	CDS	—	19.9	8
NM_001977.4	3082-3116	Homo sapiens	ENPEP	AACAUAGAAACACCAUCAGAGAAUGGUUUUUUAAU	CDS	High	—	8
NM_001080462.3	600-634	Homo sapiens	TMEM202	AUUAUCUUAACUGGUGCAGUGACAUCUUUUACAUG	CDS	High	17.9	8
NM_001082968.2	359-393	Homo sapiens	TOM1L2	ACCGAGAUUUCAUCGACAGUGUUCUGGUCAAAAUU	CDS	—	12.7	8
NM_001025573.2	954-988	Mus musculus	Slc23a4	UUCCGCUUCCCUUACCCAGGGCAGUGGGGCCUCCC	CDS	Low	—	24
NM_178629.6	2143-2177	Mus musculus	Crppa	UGGGCAAACUCUUGCCUAGUAUGGAUAGAGCGACA	3'	High	—	24
NM_173737.2	133-167	Mus musculus	Hmces	CCGGCGGCGGCUCCCGCAGUGGAGGGACCCCGACA	CDS	Medium	—	24
NM_001081436.2	1060-1094	Mus musculus	Ino80d	UUGUAUAAGCCGCCUGCAGAGACUGGUGAAACUGU	CDS	Medium	—	24
AK134743.1	818-852	Mus musculus	cDNA; clone:6330544L24	GUGAGAGUAGCUUUUUGAGUGUGUAAGCCUACAUU	N/A	Low	—	24
NM_173505.4	1945-1979	Homo sapiens	ANKRD29	UCUUGAGUUUCCAACACCGUGCUGCUUGAUAGAAU	3'	Medium	—	24
NM_183170.2	162-196	Mus musculus	Mpv17l2	GCGCGCGCGGCCUGGACAGAGAUUCAGCGCGCGGC	CDS	—	—	24
NM_023158.7	1342-1376	Mus musculus	Cxcl16	GCAGGCUCGUCUCCAUCAGUGAAUGGAACCUGAGC	3'	High	13.2	24
NM_011807.3	2320-2354	Mus musculus	Dlg2	ACUACGAAGUCGACGGCAGAGACUAUCACUUUGUC	CDS	High	—	24
NM_001364.3	4669-4703	Homo sapiens	DLG2	AGAGAUAGAGCCAUCAGAGUGAUGGGGCUUCUUCA	3'	Medium	—	24
NM_010118.3	1238-1272	Mus musculus	Egr2	GGCAGUGGGUCUGCAGCAGUGACUGCCACCCCUUA	CDS	High	13.6	24
NR_028406.2	469-503	Homo sapiens	FXYD5	CUCCUUGCGUCAGUCCCAGUGAGGGAUAAGCGCCU	5'	Medium	—	24
NM_019994.5	5172-5206	Mus musculus	Ralgapa1	UUACACUCUCCAGAUUCAGAGCGGUCUUCUAAACU	CDS	High	—	24
NM_001003719.2	710-744	Mus musculus	Ralgapa1	UCGUCGGGACCCGGCCGGGAGGGGCCGCGGCGGCC	5'	Medium	—	24
NM_008184.3	1084-1118	Mus musculus	Gstm6	AUGCAGGCUCCAUCUCCAGAGUGGGAAGGCCCAGU	3'	High	—	24
NM_133994.3	955-989	Mus musculus	Gstt3	GACUUGGUGGCCAUCACAGAGCUGAUGCAUCCUGU	CDS	High	—	24
NM_013755.4	473-507	Mus musculus	Gyg	UCAGCAGCACCAGACCCAGGGUGGCCUGACUGUUU	CDS	Low	—	24
NM_004130.4	462-496	Homo sapiens	GYG1	UCAGCAGCACCAGACCCAGGGUGGCCUGACUGCUU	CDS	Medium	—	24
NM_004130.4	1275-1309	Homo sapiens	GYG1	AGAUGAGAGGCUUUUUUAGGAUAAGAGGUGAGAAC	3'	Low	—	24
NM_201531.4	3177-3211	Mus musculus	Kcnf1	AAAGGCUAAGCUGGGCCAGUGGGCCUAACCCUUUA	3'	High; Medium	—	24
NM_201531.4	4720-4754	Mus musculus	Kcnf1	UUUUGUGAAUCGUGAAUAGUACUUUACAUUCAAAA	3'	—	—	24
NM_013587.3	2272-2306	Mus musculus	Lrpap1	UUCCCAGAACCCUCAGCAGUGUCUGAGGCUCAGAG	3'	High	19.2	24
NM_173199.3	387-421	Homo sapiens	NR4A3	CGCUCACCGCCUCCGGGAGCCGCUGGGCUUGUACA	5'	Low	—	24
NM_016467.5	894-928	Homo sapiens	ORMDL1	AAGUUAAAGGGCAUCACAGUGAGGGUGUAGUAGAU	3'	Medium	—	24
NM_001101479.1	1151-1185	Mus musculus	Pabpc4l	UCUUUGGGUCCAUUUGCAGGGUUAAAGUGAUGCAG	CDS	Medium	—	24
NM_144828.2	573-607	Mus musculus	Ppp1r1b	UUCCUGGGUGCGGGGACAGUGCUCCUCCUCCUCCU	5'	High	13.3	24
NM_024854.5	938-972	Homo sapiens	PYROXD1	UCAGUUACAGCUGAUACAGAGAUGUGGCCUGUCUA	CDS	Low	—	24
NM_021202.3	2043-2077	Homo sapiens	TP53INP2	AGGUCAGCGUGCAGAGCAGUGAUGCUGGAGGACAC	3'	Low	—	24
NM_019863.2	8-42	Homo sapiens	F8	CCUCGGCGGGCUGCCGCCGUGCCCGCGCCGGCUCC	5'; CDS	Medium; Medium	—	25
NM_020139.4	2276-2310	Homo sapiens	BDH2	AAUUCUGUAACAUUGUCAGGGCAAAGUUUUUUGUU	3'	Low	—	26
NM_002628.4	750-784	Homo sapiens	Pfn2	GGGGAGGGGGCAUGCCAAGUUGGGCAUCACUUUGU	3'	High	—	27
NM_007824.3	3086-3120	Mus musculus	Cyp7a1	GGGCUGGAGCAGGGUCCAGUGGAUGCUGUGCAGGU		—	—	28
NM_145005.6	104-138	Homo sapiens	C9ORF72_ALS	UGUGACAGUUGGAAUGCAGUGAUGUCGACUCUUUU	5'-CDS	—	—	29
NW_001915125.1	2650-2684	Entamoeba histolytica	Ehhmbp26	AAGUUGUAACUACAAUUUUAUAUGUCUCAAGUUAUACUUCCAAGU	5'	—	—	30
NW_001915125.1	3355-3382	Entamoeba histolytica	EHI_022250_3UTR	AAUAAAUUGAAUUAAUGUUCUCUUUAUU	3'	—	—	30
NM_012334.3	4649-4683	Homo sapiens	Myo10	GCCAGGAAUUCAUCGUGAGAGGAUGGUUGCACAAA	CDS	Low	—	31
XM_011511385.3	614-648	Homo sapiens	PLEKHB2	AAUGGGCAGGCGUAUGCCGUGCCCUACCAGUACCC	CDS, 3'	Low	—	31
MN339453.1	2961-2995	Halisarca dujardini	NAALAD2	AGACAGGGAAGCUUGACAGUGAUCAGGAAGCAUGC	3'	High	—	32
MN339467.1	1869-1903	Halichondria panicea	CTH	AGUACCUCAACGGACACAGUGAUGUUGUGAUGGGU	CDS	High	10.1	32
NM_022754.7	997-1031	Homo sapiens	SFXN1	AAGCUAAGAUCCAAGAGAGCCAUCCUGAAUUGCGA	CDS	High	—	33
NM_001330400.2	3959-3993	Homo sapiens	SFXN5	GGCUGGUGGACAGACCCAGGGUGGUCUUCAAGCCU	3'	High	—	33
b some sequences were not aligned because similarity to IRE signature not recognizable
cis regulatory elements in negative strands are unlikely
IREs most often appear singularly.
Some putative IREs sequences (e.g., P. falciparum pfIRE1, AHSP) are in regions of unusually high AU-content, which can confuse helix prediction tests
